# Supplementary material for: British Escherichia coli O157 in Cattle Study (BECS): to determine the prevalence of E. coli O157 in herds with cattle destined for the food chain
Source: Epidemiol Infect. 2017 Sep 19;145(15):3168–79. doi: 10.1017/S0950268817002151 (PMC9148770; doi:10.1017/S0950268817002151)
Supplement: Supplementary file 1 [file S0950268817002151sup001.zip]

Archive with 7 entries (7 files):
- Table_3-SI_revised.docx
- Table_4-SI_revised.docx
- Table_5-SI_revised.docx
- Table_6-SI_revised.docx
- Table_7-SI_revised.docx
- Table_8-SI_revised.docx
- Table_9-SI_revised.docx
